# Supplementary material for: Physico-Chemical and Ecotoxicological Evaluation of Marine Sediments Contamination: A Case Study of Rovinj Coastal Area, NE Adriatic Sea, Croatia
Source: Toxics. 2022 Aug 16;10(8):478. doi: 10.3390/toxics10080478 (PMC9415096; doi:10.3390/toxics10080478)
Supplement: Supplementary file 1 [file toxics-10-00478-s001.zip]

Archive with 1 entries (1 files):
- toxics-1808778-supplementary.pdf
